# Supplementary material for: Dynamic sustained attention markers differentiate atypical development: The case of Williams syndrome and Down's syndrome
Source: Neuropsychologia. 2019 Sep;132:107148. doi: 10.1016/j.neuropsychologia.2019.107148 (PMC6891877; doi:10.1016/j.neuropsychologia.2019.107148)
Supplement: Multimedia component 1 [file mmc1.xml]

<?xml version="1.0" encoding="UTF-8" standalone="no"?><data:data><datasets><author>gaia.scerif@psy.ox.ac.uk</author><type>0</type><dataset><value>1</value><reason>The authors do not have permission to share data</reason><comments/></dataset></datasets></data:data>
